# Supplementary material for: Exploring The Sensory and Aroma Characteristics of Rakı Through Check-All-That-Apply and Consumer Preference Approaches
Source: Foods. 2026 Apr 10;15(8):1321. doi: 10.3390/foods15081321 (PMC13115056; doi:10.3390/foods15081321)
Supplement: Supplementary file 1 [file foods-15-01321-s001.zip]

Archive with 1 entries (1 files):
- foods-4220035-supplementary.pdf
